# Supplementary material for: Machine learning based IoT system for secure traffic management and accident detection in smart cities
Source: PeerJ Comput Sci. 2023 Mar 8;9:e1259. doi: 10.7717/peerj-cs.1259 (PMC10280433; doi:10.7717/peerj-cs.1259)
Supplement: Supplemental Information 1 [file peerj-cs-09-1259-s001.py]

    # importing the Road class  
    from .road import Road  
      
    # defining the Simulator class  
    class Simulator:  
        def __init__(self, config = {}):  
            # Setting default configuration  
            self.set_default_config()  
      
            # Updating configuration  
            for attr, val in config.items():  
                setattr(self, attr, val)  
      
        def set_default_config(self):  
            # Time keeping  
            self.t = 0.0  
            # Frame count keeping  
            self.frame_count = 0  
            # Simulation time step  
            self.dt = 1/60  
            # Array to store roads  
            self.roads = []  
      
        def createRoad(self, start, end):  
            the_road = Road(start, end)  
            self.roads.append(the_road)  
            return the_road  
      
        def createRoads(self, roadList):  
            for the_road in roadList:  
                self.createRoad(*the_road)  


    import pygame  
    from pygame import gfxdraw  
    import numpy as np  
      
    class Window:  
        def __init__(self, simulate, config = {}):  
            # Simulation to draw  
            self.simulate = simulate  
      
            # Setting the default configurations  
            self.set_default_config()  
      
            # Updating the configurations  
            for attr, val in config.items():  
                setattr(self, attr, val)  
              
        def set_default_config(self):  
            """Setting the default configuration"""  
            self.the_width = 1400  
            self.the_height = 1000  
            self.the_bgColor = (250, 250, 250)  
      
            self.the_fps = 60  
            self.the_zoom = 5  
            self.the_offset = (0, 0)  
      
            self.mouseLast = (0, 0)  
            self.mouseDown = False  
      
        def loop(self, loop = None):  
            """Showing a window visualizing the simulation and runs the loop function."""  
            # Creating a pygame window  
            self.screen = pygame.display.set_mode((self.the_width, self.the_height))  
            pygame.display.flip()  
      
            # Fixed fps  
            clock = pygame.time.Clock()  
      
            # To draw text  
            pygame.font.init()  
            self.text_font = pygame.font.SysFont('Lucida Console', 16)  
      
            # Drawing loop  
            running = True  
            while not self.simulate.stop_condition(self.simulate) and running:  
                # Updating the simulation  
                if loop: loop(self.simulate)  
      
                # Drawing simulation  
                self.draw()  
      
                # Updating the window  
                pygame.display.update()  
                clock.tick(self.the_fps)  
      
                # Handling all events  
                for event in pygame.event.get():  
                    # Handling mouse drag and wheel events  
                    ...  
      
        def convert(self, x, y = None):  
            """Converting the simulation coordinates to screen coordinates"""  
            ...  
      
        def inverseConvert(self, x, y = None):  
            """Converting the screen coordinates to simulation coordinates"""  
            ...  
      
        def the_background(self, r, g, b):  
            """Filling the screen with one color."""  
            ...  
              
        def the_line(self, start_pos, end_pos, color):  
            """Drawing a line."""  
            ...  
      
        def the_rect(self, pos, size, color):  
            """Drawing a rectangle."""  
            ...  
      
        def the_box(self, pos, size, color):  
            """Drawing a rectangle."""  
            ...  
      
        def the_circle(self, pos, radius, color, filled = True):  
            """Drawing a circle"""  
            ...  
      
        def the_polygon(self, vertices, color, filled = True):  
            """Drawing a polygon"""  
      
        def the_rotated_box(self, pos, size, angle = None, cos = None, sin = None, centered = True, color = (0, 0, 255), filled = True):  
            """Drawing a filled rectangle centered at *pos* with size *size* rotated anti-clockwise by *angle*."""  
      
        def the_rotated_rect(self, pos, size, angle = None, cos = None, sin = None, centered = True, color = (0, 0, 255)):  
            """Drawing a rectangle centered at *pos* with size *size* rotated anti-clockwise by *angle*."""  
      
        def drawAxes(self, color = (100, 100, 100)):  
            """Drawing x and y axis"""  
      
        def drawGrid(self, unit = 50, color = (150, 150, 150)):  
            """Drawing a grid"""  
      
        def drawRoads(self):  
            """Drawing every road"""  
      
        def drawStatus(self):  
            """Drawing status text"""  
      
        def draw(self):  
            # Filling the background  
            self.the_background(*self.the_bgColor)  
      
            # Major and minor grid and axes  
            self.drawGrid(10, (220, 220, 220))  
            self.drawGrid(100, (200, 200, 200))  
            self.drawAxes()  
      
            # Drawing roads  
            self.drawRoads()  
      
            # Drawing the status info  
            self.drawStatus()  
